# Supplementary material for: Does dosage matter? Effects of results-based financing layered on top of less comprehensive direct facility financing in Tanzania
Source: Health Policy Plan. 2026 May 13;41(6):988–1003. doi: 10.1093/heapol/czag058 (PMC13276258; doi:10.1093/heapol/czag058)
Supplement: czag058_Supplementary_Data [file czag058_supplementary_data.zip]

Archive with 3 entries (3 files):
- Supplementary Tables S1-S13.docx
- Supplementary Tables. District level clustering.docx
- Supplementary Tables. Pre-trends.odt
