# Supplementary material for: Does dosage matter? Effects of results-based financing layered on top of less comprehensive direct facility financing in Tanzania
Source: Health Policy Plan. 2026 May 13;41(6):988–1003. doi: 10.1093/heapol/czag058 (PMC13276258; doi:10.1093/heapol/czag058)
Supplement: czag058_Supplementary_Data [file czag058_supplementary_data.zip › Supplementary Tables. Pre-trends.odt]

Supplementary Tables: Pre-trends. 

Table P1: Service utilization.

DID estimate
SE
p-value
95% CI


Lower
Upper
Antenatal


ANC consultation before 12 weeks
0.000197
0.000087
0.026*
0.000024
0.000369
At least 4 ANC visits
0.000074
0.000098
0.453
-0.000120
0.000267
Delivery and postnatal


Institutional delivery
-0.000150
0.000094
0.113
-0.000336
0.000036
Postnatal check-up within 3-7 days
0.000342
0.000205
0.098
-0.000064
0.000747
Childhood immunization and nutrition supplementation


Measles vaccination
0.000006
0.000207
0.977
-0.000403
0.000414
Vitamin A supplementation
-0.000067
0.000130
0.608
-0.000323
0.000190
BCG vaccination
-0.000424
0.000086
<0.001*
-0.000595
-0.000254
DPTHibHepB3 vaccination
-0.000070
0.000113
0.538
-0.000293
0.000154
Mebendazole
-0.000116
0.000095
0.223
-0.000302
0.000071
Family planning 


Using any family planning method
0.000019
0.000080
0.808
-0.000138
0.000177


Table P2: Content of care.

DID estimate
SE
p-value
95% CI


Lower
Upper
Antenatal care


Measured height
-0.000162
0.000085
0.058
-0.000329
0.000006
Took blood sample
-0.000108
0.000083
0.198
-0.000272
0.000057
Measured blood pressure
-0.000244
0.000097
0.013*
-0.000436
-0.000052
Listened to baby’s heart
-0.000027
0.000037
0.462
-0.000100
0.000046
Gave or prescribed iron or folic acid
0.000062
0.000067
0.353
-0.000070
0.000194
Gave IPT, at least two doses
0.000039
0.000124
0.752
-0.000206
0.000285
Gave tetanus vaccination
-0.000109
0.000079
0.173
-0.000265
0.000048
Gave Mebendazole 
-0.000083
0.000103
0.421
-0.000286
0.000120
Measured weight 
0.000000
0.000053
0.998
-0.000105
0.000105
Analysed urine
-0.000078
0.000085
0.359
-0.000246
0.000090
Gave voucher for bednet
-0.000050
0.000090
0.581
-0.000228
0.000128
Delivery care - the mother


Checked blood pressure 
-0.000075
0.000105
0.474
-0.000283
0.000132
Took blood test 
-0.000027
0.000085
0.754
-0.000194
0.000141
Asked about abnormal bleeding 
-0.000146
0.000093
0.120
-0.000330
0.000038
Examined abdomen
0.000060
0.000119
0.617
-0.000176
0.000296
Examined breasts
0.000003
0.000126
0.979
-0.000245
0.000252
Examined vagina
-0.000095
0.000117
0.421
-0.000327
0.000137
Delivery care - the infant


Weighed infant at birth
0.000055
0.000053
0.302
-0.000049
0.000159
Breastfeeding within an hour  
-0.000072
0.000093
0.443
-0.000257
0.000113
Vaccinated the infant
-0.000194
0.000147
0.191
-0.000485
0.000097


Table P3: Structural quality.

DID estimate
SE
p-value
95% CI


Lower
Upper
Delivery care (as perceived by the mother)


The facility was not dirty
-0.000051
0.000077
0.510
-0.000203
0.000101
The delivery room was clean
-0.000010
0.000063
0.877
-0.000135
0.000115
The drugs the mother needed were available 
0.000445
0.000175
0.012*
0.000100
0.000790
The hours the facility is open were adequate
0.000080
0.000072
0.266
-0.000062
0.000223
Any health service (as perceived by the mother)


Drugs available (last visit)
0.000014
0.000109
0.894
-0.000201
0.000230
Facility found open (any visit during past 2 years)
-0.000036
0.000081
0.652
-0.000196
0.000123


Table P4a: Process quality – communication. 

DID estimate
SE
p-value
95% CI


Lower
Upper
Antenatal care - communication 
 
 
 
 
 
Discussed and advised on the place of delivery
-0.000036
0.000079
0.646
-0.000193
0.000120
Delivery care - communication
 
 
 
 
 
Staff introduced themselves 
0.000131
0.000112
0.244
-0.000090
0.000352
Asked if the mother wanted someone to support her during delivery
0.000046
0.000112
0.679
-0.000174
0.000267
Explained what they were doing before conducting any procedure
0.000004
0.000105
0.966
-0.000203
0.000212
Advised what to do to make the mother more comfortable during pain
-0.000134
0.000121
0.268
-0.000372
0.000104
Did a good job at explaining the progress of the delivery
-0.000166
0.000122
0.174
-0.000406
0.000074
Discussed family planning
-0.000102
0.000125
0.413
-0.000349
0.000144
Talked about danger signs
-0.000020
0.000099
0.843
-0.000215
0.000176
Told the mother when to come back
-0.000004
0.000126
0.977
-0.000253
0.000245
Gave advice about breastfeeding
-0.000114
0.000129
0.376
-0.000368
0.000140
Discussed signs of newborn complications 
-0.000124
0.000104
0.238
-0.000329
0.000082
Family planning 
 
 
 
 
 
Explained how FP methods work
-0.000062
0.000170
0.717
-0.000398
0.000274
Explained the advantages and disadvantages of a particular method 
-0.000121
0.000158
0.447
-0.000434
0.000192
When the method of choice was not available, health worker told where she could receive it 
0.000054
0.000118
0.651
-0.000180
0.000287
Explained what to do in case of side effects
0.000132
0.000149
0.378
-0.000163
0.000427


Table P4b: Process quality – responsiveness. 

DID estimate
SE
p-value
95% CI


Lower
Upper
Delivery care - staff responsiveness
 
 
 
 
 
Time spent with the health provider during the delivery was not too low
-0.000171
0.000137
0.214
-0.000442
0.000100
Staff helped make the mother more comfortable during labour
-0.000155
0.000131
0.237
-0.000414
0.000103
Staff came to assist the mother when she called for help
-0.000154
0.000116
0.187
-0.000383
0.000075
Privacy was sufficiently respected
0.000030
0.000089
0.734
-0.000146
0.000207
Was treated with respect and dignity
0.000058
0.000128
0.649
-0.000194
0.000311
Staff’s kindness 
-0.000670
0.000562
0.235
-0.001780
0.000440
Any health service - staff responsiveness
 
 
 
 
 
Staff took time to listen carefully
-0.000092
0.000070
0.192
-0.000230
0.000046
No harsh words to the patients
0.000019
0.000083
0.820
-0.000146
0.000184
Treatment provided equally to rich and poor
-0.000013
0.000081
0.872
-0.000172
0.000146
Waiting time less than one hour (last visit)
-0.000003
0.000100
0.976
-0.000200
0.000194


Table P5: Patient satisfaction.

DID estimate
SE
p-value
95% CI


Lower
Upper
Delivery care
 
 
 
 
 
The overall quality of the service received was satisfactory
-0.000092
0.000090
0.306
-0.000270
0.000085
Mother would recommend the facility to friends
0.000013
0.000081
0.875
-0.000148
0.000174
Any health service
 
 
 
 
 
Satisfied with overall quality of the service
-0.000113
0.000093
0.226
-0.000298
0.000071
